# Supplementary material for: Incidence of Antibiotic Exposure for Suspected and Proven Neonatal Early-Onset Sepsis between 2019 and 2021: A Retrospective, Multicentre Study
Source: Antibiotics (Basel). 2024 Jun 10;13(6):537. doi: 10.3390/antibiotics13060537 (PMC11200437; doi:10.3390/antibiotics13060537)
Supplement: Supplementary file 1 [file antibiotics-13-00537-s001.zip]

Archive with 1 entries (1 files):
- antibiotics-3032875-supplementary.pdf
